# Supplementary material for: CRISPR/Cas-based screening of long non-coding RNAs (lncRNAs) in macrophages with an NF-κB reporter
Source: J Biol Chem. 2017 Oct 19;292(51):20911–20. doi: 10.1074/jbc.M117.799155 (PMC5743067; doi:10.1074/jbc.M117.799155)
Supplement: Supplemental Data [file 10.1074_M117.799155_jbc.M117.799155-1.txt]

symbol                      id baseMean12samp baseMean_ctrl2hr baseMean_akko2hr  log2FcMAP      lfcSE       stat       pvalue         padj
AHR                NM_001621.3      334.91795        552.32272         9.438473 -5.4938032 0.26952223 -20.383489 2.343422e-92 6.514713e-90
PDGFRB             NM_002609.3      295.23478         71.00920       500.602385  2.7529151 0.17231828  15.975758 1.885487e-57 2.620827e-55
IRAK2              NM_001570.3      484.67671         34.30366       333.833439  3.1194320 0.21962962  14.203148 8.758808e-46 8.116495e-44
LITAF              NM_004862.3     1124.38090        574.60836      1710.775002  1.5578685 0.11070202  14.072629 5.595001e-45 3.888526e-43
IL18R1             NM_003855.2     1747.30476       1867.78304       621.107810 -1.5656669 0.12987362 -12.055311 1.818443e-33 1.011054e-31
KLRC4              NM_013431.2      479.33399        146.59383       669.576479  2.1331041 0.18462394  11.553778 7.064486e-31 3.273212e-29
ITGB1              NM_033666.2     3537.47421       2966.78860      7862.130855  1.3881002 0.12876039  10.780491 4.256080e-27 1.690272e-25
IRF7               NM_001572.3     5061.54966       3768.60896      8071.383901  1.0892449 0.10572514  10.302610 6.857499e-25 2.382981e-23
CXCL11             NM_005409.4      169.51352         61.96166       237.548828  1.8745415 0.20096130   9.327873 1.080167e-20 3.336515e-19
CASP1              NM_001223.3     4773.45042       3154.99647      7433.503932  1.2192609 0.13357537   9.127887 6.984921e-20 1.941808e-18
MBP                NM_002385.2      187.03625        183.12162        54.504034 -1.6894275 0.18569978  -9.097628 9.232635e-20 2.333339e-18
SPP1               NM_000582.2      349.71612        525.92982       212.905463 -1.2794806 0.14110990  -9.067263 1.220443e-19 2.827360e-18
IL4R               NM_000418.2      432.61668        551.63968       207.852644 -1.3778148 0.15250866  -9.034338 1.649983e-19 3.528424e-18
C1QB               NM_000491.3      647.79737        269.56420       727.282244  1.4032763 0.16188214   8.668507 4.378251e-18 8.693956e-17
IFNA1/13           NM_024013.1     1247.11623        845.99338      1631.229886  0.9386390 0.11024506   8.514114 1.678686e-17 3.111165e-16
BCL6               NM_001706.2      299.78613        491.98472       200.219102 -1.2651630 0.16445801  -7.692924 1.438097e-14 2.498693e-13
PDCD1              NM_005018.1      609.01915       1051.25694       490.934023 -1.0783327 0.14404222  -7.486227 7.088167e-14 1.159124e-12
FKBP5           NM_001145775.1       41.87341         12.36765        75.260816  2.3620088 0.31586711   7.477856 7.554476e-14 1.166747e-12
HLA-DMB            NM_002118.3      912.43472       1254.35733       684.573857 -0.8630699 0.11592013  -7.445384 9.666261e-14 1.414327e-12
CCBP2              NM_001296.3     4200.34753       7243.33047      4070.918269 -0.8230908 0.11193508  -7.353287 1.933914e-13 2.688141e-12
HLA-DRB1           NM_002124.2     1835.34122       1310.05078      2515.074385  0.9282547 0.13155553   7.055991 1.713746e-12 2.268674e-11
CCL2               NM_002982.3     2194.41441       3474.20158      1515.585126 -1.1679273 0.17084655  -6.836119 8.136758e-12 1.028190e-10
RAG1               NM_000448.2       86.69516         47.54198       129.588869  1.3987242 0.20980806   6.666685 2.616462e-11 3.162506e-10
IL10               NM_000572.2     1969.89272       1423.76351      2949.535780  1.0300389 0.15621330   6.593798 4.287154e-11 4.965954e-10
CCR2            NM_001123041.2       90.60868        146.76330        55.090496 -1.3615269 0.20811278  -6.542255 6.059798e-11 6.738495e-10
FCGR2A/C           NM_201563.4      248.74579        183.16407       451.974682  1.2646544 0.19757108   6.401009 1.543531e-10 1.650391e-09
HLA-DRA            NM_019111.3       90.93956        172.40578        56.354344 -1.5314740 0.24199064  -6.328650 2.473158e-10 2.546436e-09
IRF5               NM_002200.3     3353.24638       2397.62195      4392.832757  0.8604759 0.13778145   6.245223 4.231952e-10 4.201724e-09
CXCR6              NM_006564.1      282.33294        338.01059       184.206932 -0.8582523 0.13990494  -6.134539 8.540640e-10 8.187234e-09
HRAS               NM_005343.2    22286.63061      16853.68542     28106.576069  0.7293392 0.12109476   6.022880 1.713406e-09 1.587756e-08
IL11RA             NM_147162.1     1462.19482       2059.32274      1127.853305 -0.8529733 0.14510415  -5.878352 4.143698e-09 3.715962e-08
IL18RAP            NM_003853.2      437.86477        480.48735       279.450272 -0.7678654 0.13177389  -5.827144 5.638405e-09 4.898364e-08
THY1               NM_006288.2      679.38470        878.47879       544.849250 -0.6800560 0.11741353  -5.791973 6.956425e-09 5.860261e-08
DEFB4A             NM_004942.2       76.27197         48.40802       120.887735  1.2704850 0.22060403   5.759120 8.455369e-09 6.913508e-08
GBP1               NM_002053.1      101.08895         26.36860        72.781001  1.3655378 0.23756726   5.748005 9.030251e-09 7.172599e-08
MCL1               NM_021960.3     1105.60536        349.70068       571.136052  0.6988202 0.12230539   5.713732 1.105251e-08 8.534991e-08
IFNB1              NM_002176.2     1009.92550       1387.59800       770.887342 -0.8337672 0.14756939  -5.650001 1.604465e-08 1.205517e-07
LY96               NM_015364.2      647.17819        826.57762       510.945154 -0.6844437 0.12438566  -5.502593 3.742458e-08 2.737904e-07
SOCS1              NM_003745.1     1463.51605       1746.09527      1071.202727 -0.6949444 0.13118234  -5.297545 1.173698e-07 8.366364e-07
ITGA6              NM_000210.1     1709.30820       3350.97916      1819.457833 -0.8615231 0.16491172  -5.224147 1.749598e-07 1.215970e-06
MYD88              NM_002468.3      578.76473        859.00800       484.947996 -0.8066805 0.15508617  -5.201499 1.976876e-07 1.340418e-06
CXCR4              NM_003467.2      427.20005        637.70205       353.305148 -0.8339108 0.16160568  -5.160158 2.467421e-07 1.633197e-06
TIRAP              NM_148910.2       72.90796         92.53442        36.718577 -1.2503218 0.24502469  -5.102840 3.345941e-07 2.163189e-06
PTPN2              NM_002828.2      525.17401        364.24962       724.379200  0.9612558 0.19222727   5.000622 5.714578e-07 3.610574e-06
C8G                NM_000606.2     8895.85660      10793.45483      7202.160508 -0.5772017 0.11587136  -4.981401 6.312558e-07 3.899758e-06
CCRL2              NM_003965.4      228.20470        327.02752       185.458462 -0.7941763 0.16942956  -4.687354 2.767602e-06 1.672594e-05
BCL3               NM_005178.2      581.21782        858.02748       458.690978 -0.8755300 0.18706326  -4.680396 2.863220e-06 1.693564e-05
CFH             NM_001014975.2       45.93378         30.18772         9.077407 -1.5312440 0.33820632  -4.527544 5.967318e-06 3.456071e-05
PDCD1LG2           NM_025239.3      579.31311        472.55218       694.636848  0.5510070 0.12183275   4.522651 6.106993e-06 3.464784e-05
CD46               NM_172350.1      262.65216        253.96384       156.639480 -0.6779757 0.15133720  -4.479901 7.467769e-06 4.152080e-05
IL22               NM_020525.4     1254.23697       1484.56664      1010.023614 -0.5478139 0.12327170  -4.443955 8.832005e-06 4.814309e-05
CD276           NM_001024736.1      164.18945        230.56443       139.154720 -0.7093379 0.16062847  -4.416016 1.005367e-05 5.374847e-05
CHUK               NM_001278.3    17705.25915      12179.42345     17981.781254  0.5548086 0.12732253   4.357505 1.315533e-05 6.772559e-05
IFNGR1             NM_000416.1     2129.34211       2176.60171      1559.371486 -0.4761628 0.10920526  -4.360255 1.299107e-05 6.772559e-05
MUC1            NM_001018017.1       79.61679         29.64577        63.059435  1.0246782 0.23575959   4.346284 1.384631e-05 6.998681e-05
LGALS3          NM_001177388.1      329.84622        463.11469       267.312626 -0.7685418 0.17746734  -4.330610 1.486971e-05 7.381751e-05
TNFRSF4            NM_003327.2     4294.37496       4310.50466      2956.293976 -0.5368708 0.12420662  -4.322401 1.543402e-05 7.527472e-05
PSMB8              NM_004159.4      233.86656        341.53984       186.347104 -0.8402789 0.19705046  -4.264283 2.005454e-05 9.612349e-05
ZAP70              NM_001079.3     1205.70207       1003.65422      1467.211073  0.5411709 0.12758860   4.241530 2.220012e-05 1.046040e-04
CSF3R              NM_156038.2      826.47679        613.79077       987.319557  0.6719018 0.16110793   4.170507 3.039224e-05 1.408174e-04
SLAMF6          NM_001184714.1     1968.89579       1650.29798      2292.788121  0.4703324 0.11325874   4.152725 3.285400e-05 1.497280e-04
BST1               NM_004334.2     2964.45646       2188.86505      2929.996757  0.4178122 0.10240942   4.079822 4.507021e-05 2.020890e-04
CXCL12             NM_000609.5      754.14994        931.70496       643.803193 -0.5243339 0.13162328  -3.983596 6.788029e-05 2.995353e-04
NOD1               NM_006092.1     2580.93376       3288.14662      2152.226693 -0.5997367 0.15138923  -3.961554 7.446344e-05 3.234506e-04
MAPKAPK2           NM_004759.3       96.35467         56.33573       117.604355  1.0039081 0.25548663   3.929396 8.515950e-05 3.587021e-04
MS4A1              NM_152866.2     7699.27138       4778.59818      7147.556796  0.5710466 0.14527935   3.930680 8.470602e-05 3.587021e-04
HFE                NM_139011.2      511.57454        331.07565       515.703390  0.6279481 0.16093470   3.901882 9.544783e-05 3.960373e-04
CD86               NM_175862.3      524.40755        594.26472       426.405598 -0.4728900 0.12490249  -3.786073 1.530464e-04 6.256899e-04
IL17A              NM_002190.2       52.45809         65.46856        30.074072 -1.0428779 0.27917584  -3.735559 1.872985e-04 7.546230e-04
TNFSF13B           NM_006573.4      142.29293        112.02449       175.565831  0.6287014 0.16956450   3.707742 2.091158e-04 8.304884e-04
CXCR1              NM_000634.2      197.29284        108.03046       174.201481  0.6676061 0.19025109   3.509079 4.496609e-04 1.760644e-03
ITGAL              NM_002209.2    13684.47423      15465.93949     11770.439567 -0.3897503 0.11367962  -3.428498 6.069314e-04 2.343430e-03
CISH               NM_145071.2      617.01847        723.05280       531.536106 -0.4361972 0.12769679  -3.415883 6.357561e-04 2.421099e-03
CLEC4A             NM_194448.2     3048.71633       2031.14887      2775.795968  0.4442467 0.13168884   3.373458 7.423041e-04 2.788656e-03
IL2RB              NM_000878.2     7331.76606       5612.25981      7336.854027  0.3826185 0.11466983   3.336697 8.478027e-04 3.142522e-03
FCGR2A             NM_021642.3     5113.48678       4189.94967      5564.538815  0.4047791 0.12265498   3.300144 9.663519e-04 3.534813e-03
IL15               NM_172174.1      561.64012        430.99402       688.081325  0.6521280 0.20174167   3.232490 1.227163e-03 4.430535e-03
C4A/B              NM_007293.2      804.84851        833.33435      1065.163039  0.3524248 0.10931172   3.224035 1.263979e-03 4.504952e-03
ITGAE              NM_002208.4      112.68521        146.04764        80.123574 -0.8110160 0.25205042  -3.217674 1.292348e-03 4.547756e-03
ILF3            NM_001137673.1      193.43765        168.23228       268.382215  0.6489059 0.20294257   3.197485 1.386314e-03 4.817442e-03
CD164              NM_006016.4      172.54809        138.59509       197.961774  0.5078725 0.16186740   3.137584 1.703467e-03 5.846466e-03
SLC2A1             NM_006516.2      223.30748        330.52989       217.526408 -0.5807968 0.18833659  -3.083824 2.043587e-03 6.928259e-03
TNFSF12            NM_003809.2      103.08860        116.43557        74.290689 -0.6222766 0.20458604  -3.041637 2.352951e-03 7.787148e-03
NFATC1             NM_172389.1     3222.37373       6073.03871      4307.585264 -0.4855074 0.15961440  -3.041752 2.352055e-03 7.787148e-03
NLRP3           NM_001079821.2     3803.31174       3356.45121      4336.958825  0.3654786 0.12212821   2.992581 2.766289e-03 9.047392e-03
GPI                NM_000175.2     7728.90882       6880.47320      5466.610277 -0.3280094 0.11677273  -2.808956 4.970250e-03 1.606662e-02
PSMB9              NM_002800.4    17434.98578      19461.90710     15974.883822 -0.2823924 0.10301699  -2.741222 6.121112e-03 1.955941e-02
CLEC4E             NM_014358.2      236.20631        260.84075       351.979250  0.4272107 0.15956634   2.677324 7.421292e-03 2.344454e-02
LILRB4          NM_001081438.1       61.43844         59.35560        96.022198  0.6553775 0.24839146   2.638487 8.327699e-03 2.601236e-02
IL32            NM_001012633.1      172.24959        197.24618       144.648277 -0.4345543 0.16517554  -2.630864 8.516823e-03 2.630752e-02
CD40               NM_001250.4       44.38857         36.14557        20.875076 -0.7330367 0.27975910  -2.620242 8.786729e-03 2.684297e-02
IL12B              NM_002187.2      475.05269        369.00188       464.034843  0.3274869 0.12565753   2.606186 9.155671e-03 2.766605e-02
IKBKAP             NM_003640.3      215.85140        255.80696       197.771139 -0.3634794 0.13968885  -2.602064 9.266446e-03 2.769970e-02
LILRA5             NM_181879.2    50990.70077      54178.85652     45724.817472 -0.2430189 0.09380891  -2.590574 9.581610e-03 2.833710e-02
CCRL1              NM_016557.2     2438.04101       2812.10203      2289.713187 -0.2927597 0.11356284  -2.577954 9.938733e-03 2.908387e-02
S100A9             NM_002965.2      141.74450        126.47066       188.245195  0.5534752 0.21601270   2.562235 1.040011e-02 3.011697e-02
KIR3DL1            NM_013289.2      963.59568       1223.36035       889.422147 -0.4470258 0.17834103  -2.506579 1.219060e-02 3.493799e-02
TCF4               NM_003199.1     1190.29457       1304.29216      1052.448437 -0.3048519 0.12186526  -2.501548 1.236515e-02 3.507665e-02
CR2             NM_001006658.1       25.89073         26.37785        13.626733 -0.8412522 0.34188251  -2.460647 1.386867e-02 3.894436e-02
BLNK               NM_013314.2       25.87203         29.77220        16.259365 -0.7912238 0.33115329  -2.389298 1.688061e-02 4.692810e-02
CD22               NM_001771.2       23.84732         19.17173        34.283171  0.7721161 0.32399142   2.383137 1.716578e-02 4.724839e-02
BTK                NM_000061.1      366.55403        355.56343       504.951405  0.4886705 0.20713336   2.359207 1.831402e-02 4.991469e-02
TLR5               NM_003268.3      139.26573        165.37035       125.890585 -0.3805991 0.16412015  -2.319027 2.039356e-02 5.504282e-02
TLR1               NM_003263.3       24.94555         32.81208        18.574943 -0.7591609 0.32852652  -2.310806 2.084359e-02 5.571653e-02
TLR3               NM_003265.2       60.32180         47.50546        70.604387  0.5365760 0.23388838   2.294154 2.178165e-02 5.712546e-02
RAG2               NM_000536.3      246.57515        308.90808       229.588190 -0.4130844 0.17990504  -2.296124 2.166877e-02 5.712546e-02
PTPN6              NM_002831.5       13.78375         19.53686         8.778868 -0.9524306 0.41983843  -2.268565 2.329482e-02 6.052298e-02
IL10RA             NM_001558.2      408.25822        571.07561       383.270815 -0.5460357 0.24167810  -2.259351 2.386155e-02 6.142139e-02
PTGS2              NM_000963.1       39.36069         37.69670        22.558250 -0.6749885 0.29966292  -2.252493 2.429116e-02 6.195360e-02
TNFRSF14           NM_003820.2       84.24266         70.74928        98.954171  0.4644944 0.20726248   2.241093 2.502008e-02 6.266290e-02
C4BPA              NM_000715.3      430.54843        293.87663       364.910876  0.3078426 0.13721653   2.243481 2.486583e-02 6.266290e-02
POU2F2             NM_002698.2     1015.91782       1212.51194       986.374705 -0.2923983 0.13132159  -2.226582 2.597520e-02 6.447416e-02
PRF1               NM_005041.3     1650.47912       1256.44105      1526.769855  0.2773504 0.12509158   2.217179 2.661087e-02 6.546745e-02
PYCARD             NM_013258.3       69.83561         93.67426        64.611769 -0.5077219 0.23014274  -2.206117 2.737579e-02 6.675850e-02
PML                NM_002675.3       91.70888        122.78299        90.744785 -0.4218077 0.19193865  -2.197617 2.797638e-02 6.762987e-02
NFIL3              NM_005384.2     9535.74464      10251.27408      8750.550804 -0.2262471 0.10475290  -2.159817 3.078683e-02 7.378223e-02
IL26               NM_018402.1      406.79446        485.93731       383.547228 -0.3337145 0.15676680  -2.128732 3.327646e-02 7.876389e-02
RORC            NM_001001523.1     9558.90166       8404.85709      9689.394742  0.2036327 0.09574361   2.126855 3.343215e-02 7.876389e-02
C5                 NM_001735.2      129.85262        113.94367       145.969417  0.3518847 0.16826120   2.091300 3.650117e-02 8.527163e-02
ICOSLG             NM_015259.4       63.02073         55.23230        79.660392  0.4993475 0.24032201   2.077827 3.772532e-02 8.739700e-02
C8A                NM_000562.2      132.46668        203.04119       156.403862 -0.3648777 0.17737898  -2.057051 3.968128e-02 9.116855e-02
GZMB               NM_004131.3     2223.50889       2130.32818      2480.604681  0.2180856 0.10741512   2.030307 4.232536e-02 9.644631e-02
