# Supplementary material for: CRISPR/Cas-based screening of long non-coding RNAs (lncRNAs) in macrophages with an NF-κB reporter
Source: J Biol Chem. 2017 Oct 19;292(51):20911–20. doi: 10.1074/jbc.M117.799155 (PMC5743067; doi:10.1074/jbc.M117.799155)
Supplement: Supplemental Data [file 10.1074_M117.799155_jbc.M117.799155-2.txt]

symbol                      id baseMean12samp baseMean_ctrl5hr baseMean_akko5hr  log2FcMAP      lfcSE       stat        pvalue          padj
AHR                NM_001621.3      334.91795        771.45098         6.459621 -6.3232437 0.28677885 -22.049198 9.723059e-108 2.489103e-105
PDGFRB             NM_002609.3      295.23478         61.83102       547.496531  3.0706772 0.17296826  17.752836  1.638654e-70  2.097478e-68
IRAK2              NM_001570.3      484.67671        166.60799      1403.961732  3.0015055 0.18447258  16.270740  1.592212e-59  1.358687e-57
IL18R1             NM_003855.2     1747.30476       3586.56919       913.759027 -1.9473354 0.12766557 -15.253410  1.562550e-52  1.000032e-50
LITAF              NM_004862.3     1124.38090        568.95265      1643.187587  1.5175331 0.11032199  13.755491  4.720671e-43  2.416984e-41
KLRC4              NM_013431.2      479.33399        167.08451       934.081135  2.4196301 0.18156443  13.326564  1.621973e-40  6.920417e-39
IRF7               NM_001572.3     5061.54966       2333.23048      6072.975283  1.3681727 0.10625097  12.876802  6.080332e-38  2.223664e-36
CXCL11             NM_005409.4      169.51352         64.88971       313.653889  2.1990234 0.19599024  11.220066  3.250280e-29  1.040090e-27
CFH             NM_001014975.2       45.93378        132.50642        11.963572 -3.2356015 0.30032117 -10.773804  4.576892e-27  1.301871e-25
PDCD1              NM_005018.1      609.01915        675.01066       218.874966 -1.5930666 0.15030126 -10.599157  3.006787e-26  7.697375e-25
ITGA6              NM_000210.1     1709.30820       1271.90553       394.890283 -1.6461239 0.16938076  -9.718482  2.515027e-22  5.853153e-21
IL4R               NM_000418.2      432.61668        705.96531       265.009102 -1.3879294 0.14881366  -9.326626  1.092944e-20  2.331614e-19
MBP                NM_002385.2      187.03625        372.52439       137.994958 -1.4037080 0.15947819  -8.801881  1.345418e-18  2.649439e-17
CASP1              NM_001223.3     4773.45042       2613.52613      5891.775138  1.1561846 0.13373380   8.645418  5.360869e-18  9.802732e-17
C1QB               NM_000491.3      647.79737        451.58426      1142.758768  1.3154212 0.15742734   8.355735  6.502627e-17  1.109782e-15
TIRAP              NM_148910.2       72.90796        131.95792        30.420899 -2.0124202 0.24532900  -8.202945  2.345691e-16  3.753105e-15
HLA-DRB1           NM_002124.2     1835.34122       1125.00782      2391.231896  1.0731351 0.13169752   8.148484  3.685159e-16  5.549415e-15
CSF3R              NM_156038.2      826.47679        500.37004      1204.426807  1.2409058 0.16105659   7.704781  1.310676e-14  1.864073e-13
SPP1               NM_000582.2      349.71612        449.30268       210.726531 -1.0745436 0.14115363  -7.612582  2.686738e-14  3.620026e-13
IL22               NM_020525.4     1254.23697       1642.82311       879.534507 -0.8899443 0.12325028  -7.220627  5.174857e-13  6.623817e-12
FKBP5           NM_001145775.1       41.87341         12.29708        67.568092  2.2582797 0.31340743   7.205572  5.780078e-13  7.046191e-12
HLA-DMB            NM_002118.3      912.43472       1096.61104       614.196640 -0.8265508 0.11635488  -7.103706  1.214552e-12  1.413297e-11
CD46               NM_172350.1      262.65216        428.89436       211.110955 -1.0062257 0.14319435  -7.026993  2.110319e-12  2.348876e-11
FCGR2A/C           NM_201563.4      248.74579         94.93191       264.912500  1.4228513 0.20578027   6.914421  4.697794e-12  5.010981e-11
CCBP2              NM_001296.3     4200.34753       3474.60786      2012.533507 -0.7793603 0.11303942  -6.894589  5.402081e-12  5.531731e-11
HLA-DRA            NM_019111.3       90.93956        104.16503        30.833069 -1.6514893 0.25938159  -6.367026  1.927287e-10  1.897636e-09
IL10               NM_000572.2     1969.89272       1171.23419      2335.037387  0.9763508 0.15653556   6.237246  4.453410e-10  4.222492e-09
HRAS               NM_005343.2    22286.63061      16494.40712     27691.853836  0.7388040 0.12108205   6.101680  1.049592e-09  9.596270e-09
DEFB4A             NM_004942.2       76.27197         36.82007        98.972074  1.3601577 0.22737993   5.981872  2.205871e-09  1.947252e-08
CCL2               NM_002982.3     2194.41441       2548.85420      1239.016730 -1.0158412 0.17120177  -5.933591  2.963802e-09  2.529111e-08
CR2             NM_001006658.1       25.89073         51.90244        11.655876 -1.9567753 0.33280910  -5.879573  4.113268e-09  3.396763e-08
PTPN2              NM_002828.2      525.17401        312.93690       699.130309  1.1245648 0.19249693   5.841988  5.158155e-09  4.126524e-08
IL11RA             NM_147162.1     1462.19482       1714.82029       946.782941 -0.8420460 0.14551590  -5.786626  7.181436e-09  5.571053e-08
RUNX1              NM_001754.4       35.31362         84.60342        19.246676 -1.9495813 0.33770294  -5.773066  7.784202e-09  5.646204e-08
RAG1               NM_000448.2       86.69516         50.77462       118.875163  1.1904715 0.20630489   5.770447  7.906142e-09  5.646204e-08
SOCS3              NM_003955.3      339.78812        137.53471       253.405443  0.8639780 0.14974329   5.769728  7.939974e-09  5.646204e-08
SOCS1              NM_003745.1     1463.51605       1909.22195      1127.544280 -0.7491215 0.13073560  -5.730049  1.004014e-08  6.946693e-08
ZAP70              NM_001079.3     1205.70207        885.36094      1466.582041  0.7200041 0.12762109   5.641733  1.683472e-08  1.109782e-07
GPI                NM_000175.2     7728.90882      11383.82146      7184.730354 -0.6568240 0.11643757  -5.640997  1.690684e-08  1.109782e-07
CLEC4E             NM_014358.2      236.20631        111.73191       220.273341  0.9505521 0.17085697   5.563438  2.645114e-08  1.692873e-07
NFATC1             NM_172389.1     3222.37373        876.74302      1632.127953  0.8772471 0.16209949   5.411782  6.240071e-08  3.896239e-07
TNFSF13B           NM_006573.4      142.29293         96.67610       184.905301  0.9138054 0.16961006   5.387684  7.137141e-08  4.350258e-07
CCR2            NM_001123041.2       90.60868        111.06590        49.514998 -1.1211762 0.21194138  -5.290030  1.222966e-07  7.280911e-07
CXCR6              NM_006564.1      282.33294        376.15451       230.959745 -0.6917326 0.13555885  -5.102822  3.346262e-07  1.946916e-06
CD40               NM_001250.4       44.38857         85.28725        35.246363 -1.2232615 0.24171296  -5.060802  4.174960e-07  2.375088e-06
MAPKAPK2           NM_004759.3       96.35467         60.24669       151.231907  1.2581440 0.25026556   5.027236  4.976007e-07  2.769256e-06
SLAMF6          NM_001184714.1     1968.89579       1582.24608      2350.250984  0.5656970 0.11309681   5.001883  5.677317e-07  3.092326e-06
EDNRB              NM_003991.2      353.66931        232.70743       394.022489  0.7472168 0.15055920   4.962944  6.943268e-07  3.703076e-06
IRF5               NM_002200.3     3353.24638       2532.61566      4089.915158  0.6812203 0.13766900   4.948247  7.488474e-07  3.912346e-06
C4A/B              NM_007293.2      804.84851        536.18983       784.706813  0.5440549 0.11178578   4.866942  1.133384e-06  5.802926e-06
IL15               NM_172174.1      561.64012        374.46013       753.025017  0.9756576 0.20164738   4.838434  1.308659e-06  6.568954e-06
CD3E               NM_000733.2     2022.17770       1762.11065      1159.844795 -0.5955719 0.12415234  -4.797106  1.609748e-06  7.924912e-06
ILF3            NM_001137673.1      193.43765        111.26611       225.870006  0.9867082 0.20702158   4.766209  1.877243e-06  9.067436e-06
LY96               NM_015364.2      647.17819        749.75007       501.439905 -0.5724465 0.12431605  -4.604768  4.129269e-06  1.957579e-05
ITGAE              NM_002208.4      112.68521        155.94623        68.623400 -1.1200671 0.25266339  -4.433041  9.291325e-06  4.324689e-05
NLRP3           NM_001079821.2     3803.31174       3070.86212      4448.974790  0.5286246 0.12208910   4.329826  1.492272e-05  6.821814e-05
PDCD1LG2           NM_025239.3      579.31311        470.85129       679.212104  0.5231605 0.12130125   4.312902  1.611253e-05  7.236503e-05
THY1               NM_006288.2      679.38470        760.25875       533.952022 -0.5032139 0.11751126  -4.282261  1.850034e-05  8.165669e-05
FCGR2A             NM_021642.3     5113.48678       4410.63535      6288.823289  0.5058024 0.12249486   4.129173  3.640709e-05  1.579697e-04
BCL6               NM_001706.2      299.78613        314.08939       192.851319 -0.6850970 0.16620630  -4.121968  3.756495e-05  1.602771e-04
CAMP               NM_004345.3     1291.53346       1094.01284      1540.567426  0.4887571 0.11891535   4.110126  3.954427e-05  1.659563e-04
CCRL2              NM_003965.4      228.20470        249.41396       150.918849 -0.7076697 0.17244070  -4.103844  4.063419e-05  1.677799e-04
S100A9             NM_002965.2      141.74450         86.65109       165.611048  0.8993333 0.22013793   4.085317  4.401664e-05  1.788613e-04
NOS2               NM_000625.4      261.13094        177.07902       312.278644  0.7925033 0.19552055   4.053299  5.050033e-05  2.020013e-04
LGALS3          NM_001177388.1      329.84622        368.67010       220.287453 -0.7237040 0.17918062  -4.038963  5.368794e-05  2.114479e-04
HFE                NM_139011.2      511.57454        467.64804       731.871075  0.6352227 0.15748375   4.033576  5.493435e-05  2.130787e-04
APP                NM_000484.3       83.22898         81.91940        39.626381 -0.9868204 0.25152322  -3.923377  8.731641e-05  3.336269e-04
CD86               NM_175862.3      524.40755        627.65625       449.303629 -0.4749413 0.12374040  -3.838207  1.239359e-04  4.665821e-04
CTNNB1          NM_001098210.1     1098.78131        595.86820       959.145870  0.6694504 0.17849517   3.750524  1.764654e-04  6.547123e-04
GPR183             NM_004951.3      159.51169        132.16733       230.782187  0.7688052 0.20987798   3.663106  2.491756e-04  9.112709e-04
ETS1               NM_005238.3       92.14843        122.09570        63.788806 -0.8902728 0.24456778  -3.640188  2.724387e-04  9.686710e-04
CXCR4              NM_003467.2      427.20005        433.79618       283.996811 -0.5964212 0.16380893  -3.640957  2.716267e-04  9.686710e-04
IL18RAP            NM_003853.2      437.86477        575.07727       416.444176 -0.4582294 0.12716896  -3.603312  3.141882e-04  1.101811e-03
TNFRSF4            NM_003327.2     4294.37496       5722.39900      4188.302185 -0.4446392 0.12370829  -3.594256  3.253201e-04  1.125432e-03
LILRB4          NM_001081438.1       61.43844         29.78243        60.593542  0.9492112 0.26776515   3.544940  3.927032e-04  1.340427e-03
CCL15              NM_032965.3      769.55527       1078.12322       651.398200 -0.7025139 0.20199090  -3.477948  5.052675e-04  1.701954e-03
CXCL12             NM_000609.5      754.14994        835.89284       605.198747 -0.4577314 0.13178037  -3.473441  5.138296e-04  1.708316e-03
IL2                NM_000586.2      122.03489         77.96853       132.872310  0.7368166 0.21398093   3.443375  5.745015e-04  1.885543e-03
BTK                NM_000061.1      366.55403        230.17946       375.521834  0.6822378 0.20964023   3.254327  1.136614e-03  3.683206e-03
IL2RA              NM_000417.1      289.19050        359.47751       215.630598 -0.7075583 0.21813246  -3.243710  1.179840e-03  3.775488e-03
TCF4               NM_003199.1     1190.29457       1366.54883      1037.888869 -0.3915220 0.12153487  -3.221479  1.275309e-03  4.030605e-03
IFNB1              NM_002176.2     1009.92550       1093.20492       788.011738 -0.4636366 0.14765491  -3.140001  1.689472e-03  5.210901e-03
C8G                NM_000606.2     8895.85660       9909.41363      7678.397453 -0.3640269 0.11583013  -3.142765  1.673601e-03  5.210901e-03
RELB               NM_006509.2      966.21745        742.11352      1105.988796  0.5613570 0.17965724   3.124600  1.780471e-03  5.426196e-03
FADD               NM_003824.2      205.40326        261.76479       177.070258 -0.5495147 0.17801222  -3.086949  2.022222e-03  6.090457e-03
TAGAP              NM_054114.3      101.36786         75.30726       117.108952  0.6239756 0.20366689   3.063707  2.186132e-03  6.507556e-03
AICDA              NM_020661.1      767.19256        676.17429       868.075329  0.3571144 0.11765821   3.035184  2.403886e-03  7.073504e-03
CD164              NM_006016.4      172.54809        147.03350       206.601982  0.4804855 0.15900594   3.021808  2.512695e-03  7.309658e-03
LTB4R              NM_181657.3      171.09020        154.70555       214.359326  0.4618799 0.15322514   3.014387  2.574987e-03  7.406705e-03
CHUK               NM_001278.3    17705.25915      17618.43202     23041.399864  0.3821931 0.12720588   3.004524  2.659967e-03  7.482983e-03
GZMB               NM_004131.3     2223.50889       1900.80939      2382.293333  0.3231532 0.10745985   3.007200  2.636664e-03  7.482983e-03
TNFSF12            NM_003809.2      103.08860        133.84841        87.779736 -0.5870892 0.19815867  -2.962723  3.049312e-03  8.485041e-03
TNF                NM_000594.2       34.34524         57.47014        32.082301 -0.7919938 0.27134530  -2.918767  3.514184e-03  9.673453e-03
TBK1               NM_013254.2      775.90931        635.48609       839.120738  0.3948296 0.13608035   2.901445  3.714461e-03  1.011598e-02
RAG2               NM_000536.3      246.57515        265.40116       182.403160 -0.5250098 0.18191494  -2.886018  3.901501e-03  1.051352e-02
CD22               NM_001771.2       23.84732         13.55379        28.380602  0.9690410 0.33625598   2.881855  3.953417e-03  1.054245e-02
NOD1               NM_006092.1     2580.93376       2810.20852      2073.153200 -0.4306819 0.15143524  -2.844000  4.455099e-03  1.175779e-02
GBP1               NM_002053.1      101.08895        124.86695       180.339264  0.5151490 0.18528971   2.780235  5.431952e-03  1.418959e-02
CD276           NM_001024736.1      164.18945        166.37107       120.667594 -0.4500158 0.16454539  -2.734904  6.239855e-03  1.613538e-02
ARG1               NM_000045.2     2776.68984       2649.54310      3169.500972  0.2570868 0.09453256   2.719558  6.536914e-03  1.673450e-02
IL21               NM_021803.2       15.95694         11.68596        27.690221  1.0617691 0.39542382   2.685142  7.249900e-03  1.819583e-02
KIR3DL3            NM_153443.3     2710.82023       2642.87327      3344.224459  0.3354951 0.12483987   2.687404  7.200987e-03  1.819583e-02
PSMB9              NM_002800.4    17434.98578      18750.56209     15552.590112 -0.2674386 0.10300628  -2.596333  9.422478e-03  2.341897e-02
CCRL1              NM_016557.2     2438.04101       2560.70079      2089.648049 -0.2898938 0.11364380  -2.550898  1.074457e-02  2.644818e-02
TRAF1              NM_005658.3       18.64627         12.36449        26.565765  0.9505965 0.37807864   2.514283  1.192748e-02  2.908034e-02
IL26               NM_018402.1      406.79446        431.25912       326.434176 -0.3935946 0.15763237  -2.496915  1.252791e-02  3.025608e-02
ITGB1              NM_033666.2     3537.47421       1472.39993      1848.577444  0.3240993 0.13054271   2.482707  1.303883e-02  3.119570e-02
MYD88              NM_002468.3      578.76473        551.36902       419.733904 -0.3850436 0.15662012  -2.458456  1.395360e-02  3.283250e-02
PRF1               NM_005041.3     1650.47912       1706.19126      2112.514324  0.3043675 0.12383783   2.457791  1.397946e-02  3.283250e-02
CIITA              NM_000246.3       16.85364         22.61827        10.968594 -0.9104205 0.37278313  -2.442226  1.459702e-02  3.397125e-02
ICOSLG             NM_015259.4       63.02073         46.29452        70.895712  0.5891197 0.24349089   2.419473  1.554300e-02  3.584692e-02
PSMB8              NM_004159.4      233.86656        238.43219       169.147093 -0.4789742 0.19898587  -2.407077  1.608079e-02  3.675610e-02
IL17A              NM_002190.2       52.45809         70.37111        43.918635 -0.6395759 0.26656386  -2.399335  1.642489e-02  3.710697e-02
CISH               NM_145071.2      617.01847        671.79008       541.694873 -0.3053084 0.12736429  -2.397127  1.652420e-02  3.710697e-02
IL32            NM_001012633.1      172.24959        197.61857       149.485315 -0.3901173 0.16341479  -2.387282  1.697344e-02  3.778436e-02
NFKB1              NM_003998.2    17182.47034      15556.63532     19324.953982  0.3087068 0.13093775   2.357660  1.839051e-02  4.058594e-02
ATG7            NM_001136031.2       31.85942         41.14319        24.647010 -0.6954943 0.30274837  -2.297268  2.160346e-02  4.726911e-02
PECAM1             NM_000442.3     1949.27627       1782.58420      2102.808003  0.2367778 0.10329457   2.292258  2.189077e-02  4.749183e-02
TLR1               NM_003263.3       24.94555         30.89663        17.498557 -0.7493733 0.32834109  -2.282301  2.247155e-02  4.834217e-02
RORC            NM_001001523.1     9558.90166      10832.89473      9308.460092 -0.2171043 0.09562085  -2.270470  2.317909e-02  4.944873e-02
MCL1               NM_021960.3     1105.60536       1597.48160      1904.103111  0.2513860 0.11206129   2.243291  2.487807e-02  5.263460e-02
CLEC4A             NM_194448.2     3048.71633       3320.14850      4067.771976  0.2892303 0.13081573   2.210975  2.703755e-02  5.673454e-02
IL2RB              NM_000878.2     7331.76606       7485.59066      8892.359736  0.2459938 0.11441923   2.149934  3.156045e-02  6.568680e-02
IL12B              NM_002187.2      475.05269        485.17708       581.996944  0.2615586 0.12203511   2.143306  3.208854e-02  6.624730e-02
NCR1               NM_004829.5      800.81343        955.83893       798.624245 -0.2557872 0.12153718  -2.104600  3.532612e-02  7.234789e-02
IL10RA             NM_001558.2      408.25822        401.51438       277.172082 -0.5074870 0.24329686  -2.085875  3.698991e-02  7.515409e-02
MASP2              NM_139208.1      233.94226        278.28656       221.385713 -0.3225262 0.15535572  -2.076050  3.788933e-02  7.637535e-02
C2                 NM_000063.3      133.63292        144.27040        74.134953 -0.8132152 0.40049794  -2.030510  4.230469e-02  8.460938e-02
IFNA1/13           NM_024013.1     1247.11623       1158.92673      1352.314931  0.2209792 0.10935515   2.020748  4.330584e-02  8.594027e-02
SYK                NM_003177.3       32.04340         48.05963        31.184385 -0.5887714 0.29271228  -2.011434  4.427963e-02  8.719681e-02
TLR3               NM_003265.2       60.32180         51.71051        71.466846  0.4519522 0.22897207   1.973831  4.840094e-02  9.458504e-02
TRAF5              NM_004619.3     1515.99171       1096.73810      1354.326344  0.2990222 0.15213658   1.965485  4.935811e-02  9.572482e-02
BCL3               NM_005178.2      581.21782        569.71953       438.433288 -0.3667574 0.18782535  -1.952651  5.086093e-02  9.789772e-02
ITLN1              NM_017625.2       23.25081         22.14089        37.143570  0.6737698 0.34600388   1.947290  5.150001e-02  9.838808e-02
S100A8             NM_002964.3       41.97280         32.82063        49.497931  0.5737998 0.29613015   1.937661  5.266462e-02  9.986772e-02
